# Supplementary material for: Further Evidence of Neuroprotective Effects of Recombinant Human Erythropoietin and Growth Hormone in Hypoxic Brain Injury in Neonatal Mice
Source: Int J Mol Sci. 2022 Aug 4;23(15):8693. doi: 10.3390/ijms23158693 (PMC9368903; doi:10.3390/ijms23158693)
Supplement: Supplementary file 1 [file ijms-23-08693-s001.zip]

Archive with 1 entries (1 files):
- ijms-1830651-supplementary.pdf
